# Supplementary material for: Ex Vivo Drug Sensitivity of Pleural Effusion-Derived Cells from Lung Cancer and Pleural Mesothelioma Patients Is Linked to Clinical Response
Source: Cancers (Basel). 2025 Jul 16;17(14):2363. doi: 10.3390/cancers17142363 (PMC12293284; doi:10.3390/cancers17142363)
Supplement: Supplementary file 1 [file cancers-17-02363-s001.zip]

Archive with 2 entries (2 files):
- cancers-3706129 Supplementary Figures edited.pdf
- cancers-3706129 Supplementary Tables edited.xlsx
